# Supplementary material for: The interplay between cancer type, panel size and tumor mutational burden threshold in patient selection for cancer immunotherapy
Source: PLoS Comput Biol. 2020 Nov 9;16(11):e1008332. doi: 10.1371/journal.pcbi.1008332 (PMC7676656; doi:10.1371/journal.pcbi.1008332)
Supplement: S1 Table — TMB data generated for a) WES samples form TCGA, b) in silico TSO500, c) WES and TSO500 sequenced in house for this study for an independent NSCLC cohort. (XLS) [file pcbi.1008332.s001.xls]

## Sheet: TCGA
TSO500_TMB	TSO500_NonSynonymousTMB	WES_TMB	WES_NonSynonymousTMB
6.3	4.74692	2.59255	1.2
13.5	9.50124	7.85052	5.8
8.8	5.606	3.10209	2.4
0.8	0.795867	0.967505	0.7
1.6	1.61193	0.577301	0.3
16.2	12.1274	13.4287	9.9
4.8	3.1891	1.54037	1.1
9.5	6.31529	11.398	7.6
0.8	0.790785	2.3751	1.4
9	7.37811	8.62924	6.2
8.8	7.2173	1.78386	1.2
11.4	8.9476	5.98035	4.9
13.4	11.0362	16.6313	13.3
39.6	28.4973	35.8585	27.9
12.1	9.64358	6.49267	5.1
5.7	3.24278	1.42529	0.9
6.3	4.75388	7.81623	5.6
5.6	5.56958	1.7633	1.3
0	0	0.910459	0.7
14.1	11.6361	9.50669	7.5
4	3.19999	1.3757	0.9
20	17.5612	15.5648	12.3
6.4	6.44466	10.021	7.1
11.8	8.64071	20.2329	15.2
8.7	6.29776	8.56348	6.2
6.3	5.52525	3.31835	2.4
10.2	7.08597	14.6161	10.8
1.6	1.5743	1.26554	0.8
11	7.88532	7.24698	5.4
10.3	9.53351	12.2909	9.5
7.9	7.07094	7.45202	5.4
4.7	2.35836	2.53478	1.8
10.2	8.64968	10.23	7.6
3.9	3.15248	1.34418	1
9.4	6.29036	9.57912	7
8.7	6.30216	13.5181	9.8
42.6	35.4642	36.1994	25.5
8.6	4.71803	4.4704	3.3
11.1	8.68893	10.1731	8.2
41.1	31.6372	29.1614	23
1.6	0.785805	0.506967	0.4
11.9	9.52898	14.4398	10.8
20.5	18.1098	21.595	16.2
0	0	0.67933	0.5
6.4	4.82117	4.76274	3.4
12	11.2002	11.31	8.5
8	5.6227	11.3531	8.3
4.9	4.89359	1.72242	1.2
10.4	10.4108	11.679	9.2
6.4	4.7794	7.2479	5.3
3.2	3.19681	1.90411	1.4
0	0	3.00136	2
12.9	11.2965	8.39663	6.8
24.6	19.0369	12.9806	9.6
4.7	2.36145	5.84211	3.8
7.3	5.65199	7.10547	5
12.7	10.3052	5.29582	3.9
7.2	5.56839	11.8256	9
11.4	8.96825	12.4465	9.4
2.4	1.58807	1.43683	0.9
11.4	7.3504	6.48987	4.3
9.9	9.85036	8.87362	6.2
4.2	3.34711	6.64982	4.9
11.2	5.57676	9.65955	6.7
3.2	3.16426	1.89369	1.5
4.7	3.14877	2.54734	2.1
9.4	7.84778	9.98688	7.8
7.9	5.54991	3.71269	2.7
4	3.95525	4.30453	3.4
8.7	8.70015	4.99994	3.8
3.9	3.92734	4.8263	3.5
6.3	3.95833	2.01667	1.3
6.3	5.50715	2.70818	1.8
10.2	7.06123	11.4392	8.3
10.2	7.0674	10.5981	7.9
9.4	8.65197	7.61431	5.7
3.1	3.14576	6.39326	4.5
11.8	11.0079	8.07347	6.6
2.4	2.35907	2.87977	2.1
11	8.64619	7.31675	5.8
29.1	20.4169	31.0836	23.8
11.9	8.70239	7.19418	5.2
7.9	7.10262	0.999734	0.8
13.4	8.6683	6.37916	4.5
6.3	5.54759	5.8835	4.3
8.7	7.13975	7.63041	6.1
11.8	10.2368	11.1919	8.4
13.4	11.0337	11.696	9.1
3.2	3.15826	3.09363	2.1
7.1	6.35071	6.87316	4.9
20.1	16.0915	15.7971	11.3
8.8	6.36757	9.573	7.3
4.8	3.22995	6.35851	4.6
59.3	47.4267	63.5613	47.8
4	2.38582	3.60267	2.4
13.5	9.5209	10.9043	8.4
0.8	0.791378	1.32111	1
10.2	6.28981	6.87028	5.2

## Sheet: NSCLC
TSO500_TMB	TSO500_NonSynonymousTMB	WES_TMB	WES_NonSynonymousTMB
6.3	4.74692	2.59255	1.2
13.5	9.50124	7.85052	5.8
8.8	5.606	3.10209	2.4
0.8	0.795867	0.967505	0.7
1.6	1.61193	0.577301	0.3
16.2	12.1274	13.4287	9.9
4.8	3.1891	1.54037	1.1
9.5	6.31529	11.398	7.6
0.8	0.790785	2.3751	1.4
9	7.37811	8.62924	6.2
8.8	7.2173	1.78386	1.2
11.4	8.9476	5.98035	4.9
13.4	11.0362	16.6313	13.3
39.6	28.4973	35.8585	27.9
12.1	9.64358	6.49267	5.1
5.7	3.24278	1.42529	0.9
6.3	4.75388	7.81623	5.6
5.6	5.56958	1.7633	1.3
0	0	0.910459	0.7
14.1	11.6361	9.50669	7.5
4	3.19999	1.3757	0.9
20	17.5612	15.5648	12.3
6.4	6.44466	10.021	7.1
11.8	8.64071	20.2329	15.2
8.7	6.29776	8.56348	6.2
6.3	5.52525	3.31835	2.4
10.2	7.08597	14.6161	10.8
1.6	1.5743	1.26554	0.8
11	7.88532	7.24698	5.4
10.3	9.53351	12.2909	9.5
7.9	7.07094	7.45202	5.4
4.7	2.35836	2.53478	1.8
10.2	8.64968	10.23	7.6
3.9	3.15248	1.34418	1
9.4	6.29036	9.57912	7
8.7	6.30216	13.5181	9.8
42.6	35.4642	36.1994	25.5
8.6	4.71803	4.4704	3.3
11.1	8.68893	10.1731	8.2
41.1	31.6372	29.1614	23
1.6	0.785805	0.506967	0.4
11.9	9.52898	14.4398	10.8
20.5	18.1098	21.595	16.2
0	0	0.67933	0.5
6.4	4.82117	4.76274	3.4
12	11.2002	11.31	8.5
8	5.6227	11.3531	8.3
4.9	4.89359	1.72242	1.2
10.4	10.4108	11.679	9.2
6.4	4.7794	7.2479	5.3
3.2	3.19681	1.90411	1.4
0	0	3.00136	2
12.9	11.2965	8.39663	6.8
24.6	19.0369	12.9806	9.6
4.7	2.36145	5.84211	3.8
7.3	5.65199	7.10547	5
12.7	10.3052	5.29582	3.9
7.2	5.56839	11.8256	9
11.4	8.96825	12.4465	9.4
2.4	1.58807	1.43683	0.9
11.4	7.3504	6.48987	4.3
9.9	9.85036	8.87362	6.2
4.2	3.34711	6.64982	4.9
11.2	5.57676	9.65955	6.7
3.2	3.16426	1.89369	1.5
4.7	3.14877	2.54734	2.1
9.4	7.84778	9.98688	7.8
7.9	5.54991	3.71269	2.7
4	3.95525	4.30453	3.4
8.7	8.70015	4.99994	3.8
3.9	3.92734	4.8263	3.5
6.3	3.95833	2.01667	1.3
6.3	5.50715	2.70818	1.8
10.2	7.06123	11.4392	8.3
10.2	7.0674	10.5981	7.9
9.4	8.65197	7.61431	5.7
3.1	3.14576	6.39326	4.5
11.8	11.0079	8.07347	6.6
2.4	2.35907	2.87977	2.1
11	8.64619	7.31675	5.8
29.1	20.4169	31.0836	23.8
11.9	8.70239	7.19418	5.2
7.9	7.10262	0.999734	0.8
13.4	8.6683	6.37916	4.5
6.3	5.54759	5.8835	4.3
8.7	7.13975	7.63041	6.1
11.8	10.2368	11.1919	8.4
13.4	11.0337	11.696	9.1
3.2	3.15826	3.09363	2.1
7.1	6.35071	6.87316	4.9
20.1	16.0915	15.7971	11.3
8.8	6.36757	9.573	7.3
4.8	3.22995	6.35851	4.6
59.3	47.4267	63.5613	47.8
4	2.38582	3.60267	2.4
13.5	9.5209	10.9043	8.4
0.8	0.791378	1.32111	1
10.2	6.28981	6.87028	5.2
